# Supplementary material for: Effects of sub-lethal teratogen exposure during larval development on egg laying and egg quality in adult Caenorhabditis elegans
Source: F1000Res. 2016 Dec 28;5:2925. [Version 1] doi: 10.12688/f1000research.8934.1 (PMC5247790; doi:10.12688/f1000research.8934.1)
Supplement: Dataset of screening sub-lethal teratogens on egg laying, hatching and viability in adult C. elegans during larval development — Data files contain raw data of the effect of teratogens on larva hatching, egg laying and viability in C. elegans. ( Killeen & Marín de Evsikova, 2016) [file f1000research-5-9613-s0000.tgz]

Archive with 1 entries (1 files):
- 505dd94c-e3c2-4a04-a759-3f5ff0954f70_Data.zip
